# Supplementary material for: Gui Shen Wan ameliorates PCOS-like cellular phenotypes by suppressing TNF-α-mediated inflammation and restoring the PI3K/Akt signaling pathway
Source: Front Immunol. 2026 Mar 3;17:1739230. doi: 10.3389/fimmu.2026.1739230 (PMC12992066; doi:10.3389/fimmu.2026.1739230)
Supplement: Supplementary file 1 [file DataSheet1.csv]

Top 10 in network string_interactions_short.tsv ranked by MNC method
Rank	Name	Score
1	INS	201
2	IL6	181
3	AKT1	178
4	ALB	176
5	GAPDH	175
6	TNF	173
7	IL1B	157
8	TP53	146
9	PPARG	143
10	STAT3	142
